# Supplementary material for: Exact Factorization Adventures: A Promising Approach for Non-Bound States
Source: Molecules. 2022 Jun 22;27(13):4002. doi: 10.3390/molecules27134002 (PMC9267945; doi:10.3390/molecules27134002)
Supplement: Supplementary file 1 [file molecules-27-04002-s001.zip]

Archive with 9 entries (9 files):
- .DS_Store
- Video S1.avi
- Video S1.mp4
- Video S2.avi
- Video S2.mp4
- Video S3.avi
- Video S3.mp4
- Video S4.avi
- Video S4.mp4
